# Supplementary material for: Rapid feedback on hospital onset SARS-CoV-2 infections combining epidemiological and sequencing data
Source: eLife. 2021 Jun 29;10:e65828. doi: 10.7554/eLife.65828 (PMC8285103; doi:10.7554/eLife.65828)
Supplement: Supplementary file 1. [file elife-65828-supp1.zip]

Archive with 1 entries (1 files):
- Supplementaryfile_1.csv
