# Supplementary material for: Rapid feedback on hospital onset SARS-CoV-2 infections combining epidemiological and sequencing data
Source: eLife. 2021 Jun 29;10:e65828. doi: 10.7554/eLife.65828 (PMC8285103; doi:10.7554/eLife.65828)
Supplement: Supplementary file 1. [file elife-65828-supp1.zip › Supplementaryfile_1.csv]

sequenceID
SHEF-BFCA2
SHEF-BFCDF
SHEF-BFD27
SHEF-BFCC0
SHEF-BFE60
SHEF-BFD36
SHEF-BFCFD
SHEF-BFD18
SHEF-BFE7F
SHEF-C0655
SHEF-C830B
SHEF-CEA6A
SHEF-C6F36
SHEF-BFE51
SHEF-C00C0
SHEF-C0840
SHEF-BFDCD
SHEF-BFDEB
SHEF-BFE33
SHEF-C0109
SHEF-BFE06
SHEF-BFE24
SHEF-C0619
SHEF-C49C1
SHEF-BFD63
SHEF-BFD81
SHEF-BFD90
SHEF-BFDAF
SHEF-BFDBE
SHEF-BFDDC
SHEF-BFDFA
SHEF-BFE15
SHEF-BFE42
SHEF-C00FD
SHEF-C5702
SHEF-C5D3D
SHEF-C6446
SHEF-CFDBB
SHEF-D1CD7
SHEF-D2702
SHEF-C1CE9
SHEF-C33D3
SHEF-C774C
SHEF-CB353
SHEF-CBCA3
SHEF-CE0C2
SHEF-CE7FA
SHEF-CFE6D
SHEF-D029A
SHEF-C001B
SHEF-C0048
SHEF-C00A2
SHEF-C0576
SHEF-C060A
SHEF-C092F
SHEF-C15B1
SHEF-C5966
SHEF-C6534
SHEF-C730C
SHEF-C7A25
SHEF-C911F
SHEF-CB58A
SHEF-CCF4F
SHEF-CD4B8
SHEF-D13B4
SHEF-BFFF4
SHEF-C0066
SHEF-C00B1
SHEF-C05A3
SHEF-C05C1
SHEF-C0646
SHEF-C06A0
SHEF-C07F8
SHEF-C088C
SHEF-C0E7B
SHEF-C1F2C
SHEF-C6525
SHEF-C65F8
SHEF-C8E55
SHEF-C9BA8
SHEF-C9D39
SHEF-CA354
SHEF-CB414
SHEF-CB65A
SHEF-CC0C4
SHEF-CD47C
SHEF-CF6A1
SHEF-CF8D8
SHEF-CFB57
SHEF-CFEE5
SHEF-D0F84
SHEF-D14EE
SHEF-C000C
SHEF-C0039
SHEF-C00EE
SHEF-C051C
SHEF-C0707
SHEF-C0743
SHEF-C2C60
SHEF-C3090
SHEF-C30DC
SHEF-C46E8
SHEF-C4B8F
SHEF-C4E95
SHEF-C821D
SHEF-C85F6
SHEF-C8CE2
SHEF-C9A50
SHEF-CB9CA
SHEF-CE129
SHEF-CE2CC
SHEF-CE693
SHEF-CEDCB
SHEF-CF4F2
SHEF-D1C31
SHEF-D34CE
SHEF-BFFA9
SHEF-C002A
SHEF-C0057
SHEF-C0075
SHEF-C0084
SHEF-C0093
SHEF-C00DF
SHEF-C04F1
SHEF-C053A
SHEF-C0628
SHEF-C0664
SHEF-C06FB
SHEF-C0770
SHEF-C078F
SHEF-C08E6
SHEF-C343A
SHEF-C3458
SHEF-C3E0F
SHEF-C4C5F
SHEF-C6464
SHEF-C6D1E
SHEF-C72B4
SHEF-C7F9F
SHEF-C83ED
SHEF-C90E5
SHEF-C9883
SHEF-D1475
SHEF-D2465
SHEF-D2A54
SHEF-D333A
SHEF-C04E2
SHEF-C0567
SHEF-C0752
SHEF-C089B
SHEF-C08B9
SHEF-C08F5
SHEF-C0901
SHEF-C0C35
SHEF-C0F69
SHEF-C16AF
SHEF-C1F3B
SHEF-C2055
SHEF-C28C6
SHEF-C32C7
SHEF-C4123
SHEF-C4C13
SHEF-C59C0
SHEF-C5D6A
SHEF-C5F19
SHEF-C6042
SHEF-C6859
SHEF-C6DA5
SHEF-C78EF
SHEF-C83A1
SHEF-C87F0
SHEF-C9F24
SHEF-CA1C3
SHEF-CAC59
SHEF-CBBA6
SHEF-CC185
SHEF-CD403
SHEF-CEE04
SHEF-CF902
SHEF-CFB48
SHEF-D05A0
SHEF-D0DA8
SHEF-D10CC
SHEF-D10F9
SHEF-D17E5
SHEF-D1D98
SHEF-D1F1A
SHEF-D2C21
SHEF-D2E58
SHEF-D307F
SHEF-D30BB
SHEF-D3482
SHEF-D34A0
SHEF-BFE8E
SHEF-BFEE8
SHEF-BFEF7
SHEF-BFF12
SHEF-BFF30
SHEF-BFF7C
SHEF-BFF9A
SHEF-BFFB8
SHEF-BFFE5
SHEF-C0127
SHEF-C0145
SHEF-C0154
SHEF-C01BE
SHEF-C01FA
SHEF-C050D
SHEF-C0585
SHEF-C05D0
SHEF-C05FE
SHEF-C0682
SHEF-C0691
SHEF-C06BF
SHEF-C06CE
SHEF-C0725
SHEF-C0804
SHEF-C0813
SHEF-C086E
SHEF-C08C8
SHEF-C0AD1
SHEF-C21DA
SHEF-C2213
SHEF-C250B
SHEF-C31E8
SHEF-C336A
SHEF-C394A
SHEF-C4132
SHEF-C6C7B
SHEF-C6EEE
SHEF-C84CC
SHEF-C9021
SHEF-C9953
SHEF-CB0F2
SHEF-CB3AE
SHEF-CB5D5
SHEF-CB5F3
SHEF-CC99C
SHEF-CCD90
SHEF-CCFB8
SHEF-CD8AD
SHEF-CE718
SHEF-CE903
SHEF-CF8C9
SHEF-D0115
SHEF-D03C4
SHEF-D130F
SHEF-D1E3B
SHEF-D1E68
SHEF-D1F47
SHEF-D31B8
SHEF-C01CD
SHEF-C0594
SHEF-C05B2
SHEF-C0637
SHEF-C0716
SHEF-C0734
SHEF-C0831
SHEF-C0BB0
SHEF-C17E8
SHEF-C1E3E
SHEF-C1F4A
SHEF-C237A
SHEF-C2565
SHEF-C324F
SHEF-C379B
SHEF-C3BF9
SHEF-C482E
SHEF-C5650
SHEF-C569C
SHEF-C5A81
SHEF-C6060
SHEF-C6E48
SHEF-C7A8F
SHEF-C7C6B
SHEF-C831A
SHEF-C8C6A
SHEF-C905E
SHEF-C9249
SHEF-C9B11
SHEF-C9DC0
SHEF-CA49D
SHEF-CAAD7
SHEF-CB432
SHEF-CBB2E
SHEF-CBB5B
SHEF-CBC1C
SHEF-CC54D
SHEF-CC862
SHEF-CD03C
SHEF-CD2CD
SHEF-CD45E
SHEF-CD54C
SHEF-CFAB4
SHEF-D0124
SHEF-D0801
SHEF-D08B6
SHEF-D0DD5
SHEF-D0EC3
SHEF-D1026
SHEF-D21D7
SHEF-D28E1
SHEF-D2957
SHEF-C0242
SHEF-C0260
SHEF-C029D
SHEF-C02AC
SHEF-C02BB
SHEF-C02CA
SHEF-C02D9
SHEF-C0303
SHEF-C0321
SHEF-C036D
SHEF-C038B
SHEF-C03A9
SHEF-C03C7
SHEF-C03F4
SHEF-C0400
SHEF-C041F
SHEF-C042E
SHEF-C043D
SHEF-C046A
SHEF-C0479
SHEF-C0497
SHEF-C04A6
SHEF-C07AD
SHEF-C07DA
SHEF-C07E9
SHEF-C2F76
SHEF-C3036
SHEF-C56AB
SHEF-C764F
SHEF-CB5E4
SHEF-CBA6D
SHEF-CBFE6
SHEF-CC3BC
SHEF-CC8CC
SHEF-CD05A
SHEF-CFA4B
SHEF-C0206
SHEF-C0224
SHEF-C0233
SHEF-C0251
SHEF-C027F
SHEF-C028E
SHEF-C02E8
SHEF-C02F7
SHEF-C0312
SHEF-C0330
SHEF-C035E
SHEF-C037C
SHEF-C039A
SHEF-C03B8
SHEF-C03D6
SHEF-C044C
SHEF-C045B
SHEF-C0488
SHEF-C04B5
SHEF-C04C4
SHEF-C079E
SHEF-C07BC
SHEF-C07CB
SHEF-C1706
SHEF-C1FB3
SHEF-C2D9A
SHEF-C3494
SHEF-C47F4
SHEF-C575D
SHEF-C8C2E
SHEF-C9D84
SHEF-CB5B7
SHEF-CBC58
SHEF-CC71A
SHEF-CD89E
SHEF-CF340
SHEF-D019D
SHEF-D0D99
SHEF-D19C1
SHEF-C0215
SHEF-C034F
SHEF-C03E5
SHEF-C151B
SHEF-C2CF7
SHEF-C3230
SHEF-C426C
SHEF-C7296
SHEF-C8884
SHEF-CA020
SHEF-CA70D
SHEF-CAF7E
SHEF-CD39D
SHEF-CD737
SHEF-CFDCA
SHEF-D259F
SHEF-D269C
SHEF-C093E
SHEF-C0E11
SHEF-C0FB4
SHEF-C15FD
SHEF-C1B64
SHEF-C2626
SHEF-C384D
SHEF-C3977
SHEF-C4493
SHEF-C4CE6
SHEF-C51E6
SHEF-C5DD3
SHEF-C5FEC
SHEF-C6C11
SHEF-C6EA2
SHEF-C76E5
SHEF-C7991
SHEF-C7ABC
SHEF-C8532
SHEF-C8611
SHEF-CA0B7
SHEF-CA1D2
SHEF-CA1F0
SHEF-CA697
SHEF-CAA9B
SHEF-CACC2
SHEF-CB001
SHEF-CB98E
SHEF-CBCC1
SHEF-CBECB
SHEF-CCAB7
SHEF-CCDCD
SHEF-CCDFA
SHEF-CD1B1
SHEF-CD97D
SHEF-CDCB0
SHEF-CDCCF
SHEF-CDE32
SHEF-CE138
SHEF-CE1B0
SHEF-CF322
SHEF-CF911
SHEF-CFE03
SHEF-CFE21
SHEF-CFEB8
SHEF-D0528
SHEF-D07AA
SHEF-D0C9C
SHEF-D13D2
SHEF-D15BE
SHEF-D15DC
SHEF-D1ACE
SHEF-D1F56
SHEF-D29B1
SHEF-C196A
SHEF-C1E4D
SHEF-C2C51
SHEF-C2D03
SHEF-C2DB8
SHEF-C3160
SHEF-C3485
SHEF-C486A
SHEF-C52C5
SHEF-C5359
SHEF-C60F7
SHEF-C64CE
SHEF-C806E
SHEF-C9BB7
SHEF-C9D48
SHEF-CA73A
SHEF-CA7B2
SHEF-CB317
SHEF-CB854
SHEF-CC905
SHEF-CCC93
SHEF-CD52E
SHEF-CD6EF
SHEF-CFCAF
SHEF-CFEF4
SHEF-D0704
SHEF-D0BBD
SHEF-D0F75
SHEF-D0FFD
SHEF-D1545
SHEF-D29EE
SHEF-C0BA1
SHEF-C1645
SHEF-C18E5
SHEF-C1B37
SHEF-C1E01
SHEF-C2310
SHEF-C233E
SHEF-C3133
SHEF-C319D
SHEF-C35CE
SHEF-C4396
SHEF-C45BE
SHEF-C4800
SHEF-C493A
SHEF-C5B42
SHEF-C5D79
SHEF-C608E
SHEF-C66D7
SHEF-C6789
SHEF-C757F
SHEF-C77F1
SHEF-C79CE
SHEF-C7F17
SHEF-C81D4
SHEF-C8338
SHEF-C8514
SHEF-C8787
SHEF-C8963
SHEF-C914C
SHEF-C916A
SHEF-CA1B4
SHEF-CA7EF
SHEF-CAAC8
SHEF-CAE71
SHEF-CB247
SHEF-CB3F9
SHEF-CBEE9
SHEF-CC0F1
SHEF-CCB5A
SHEF-CD315
SHEF-CDA2F
SHEF-CDDF9
SHEF-CE96D
SHEF-CEA1F
SHEF-CED9E
SHEF-CF191
SHEF-CF647
SHEF-CFA1E
SHEF-D0731
SHEF-D12D5
SHEF-D169D
SHEF-D275D
SHEF-D33C1
SHEF-C100B
SHEF-C129C
SHEF-C1812
SHEF-C1E98
SHEF-C2028
SHEF-C2222
SHEF-C293C
SHEF-C2B45
SHEF-C2F49
SHEF-C35BF
SHEF-C3634
SHEF-C3959
SHEF-C3968
SHEF-C3CF6
SHEF-C3DF3
SHEF-C4581
SHEF-C526B
SHEF-C5395
SHEF-C56BA
SHEF-C57B7
SHEF-C5ABE
SHEF-C5FDD
SHEF-C691A
SHEF-C72E1
SHEF-C7700
SHEF-C8620
SHEF-C8C79
SHEF-C8DFE
SHEF-C8EBF
SHEF-C9030
SHEF-C9294
SHEF-C9B02
SHEF-C9DB1
SHEF-C9F33
SHEF-CA0D5
SHEF-CA21B
SHEF-CA363
SHEF-CAA5F
SHEF-CAB89
SHEF-CAE9F
SHEF-CB63C
SHEF-CBF31
SHEF-CC45F
SHEF-CC64A
SHEF-CC8AE
SHEF-CCC75
SHEF-CCED9
SHEF-CDAD4
SHEF-CDE05
SHEF-CDED8
SHEF-CDF5D
SHEF-CE332
SHEF-CE860
SHEF-CEB1C
SHEF-CEC0A
SHEF-CF067
SHEF-D0054
SHEF-D0591
SHEF-D08F2
SHEF-D0CBA
SHEF-D0EF0
SHEF-D1053
SHEF-D1536
SHEF-D174F
SHEF-D1DE3
SHEF-D1E2C
SHEF-D1E95
SHEF-D2386
SHEF-D2BD9
SHEF-D2DC4
SHEF-C1E10
SHEF-C22C8
SHEF-C2389
SHEF-C2E5B
SHEF-C3212
SHEF-C369E
SHEF-C3F84
SHEF-C433C
SHEF-C4949
SHEF-C49A3
SHEF-C4FCF
SHEF-C522F
SHEF-C69CF
SHEF-C6DE1
SHEF-C706F
SHEF-C708D
SHEF-C715D
SHEF-C7937
SHEF-C815C
SHEF-C8B8B
SHEF-CA169
SHEF-CA6E2
SHEF-CA749
SHEF-CC431
SHEF-CC52F
SHEF-CC5E3
SHEF-CCCC0
SHEF-CD04B
SHEF-CD2AF
SHEF-CE244
SHEF-CE4C6
SHEF-CE60C
SHEF-CE97C
SHEF-CEC55
SHEF-CFB93
SHEF-CFBEE
SHEF-CFE7C
SHEF-D01AC
SHEF-D11D8
SHEF-D179A
SHEF-D23B3
SHEF-D2869
SHEF-C192E
SHEF-C29A5
SHEF-C3DB7
SHEF-C440C
SHEF-C5B51
SHEF-C60CA
SHEF-C6473
SHEF-C64EC
SHEF-C7014
SHEF-C72F0
SHEF-C7A34
SHEF-C80C8
SHEF-C9ABA
SHEF-CA65B
SHEF-CB669
SHEF-CBFC8
SHEF-CC03D
SHEF-CC5A7
SHEF-CC729
SHEF-CD56A
SHEF-CE596
SHEF-CE684
SHEF-CECEC
SHEF-CF207
SHEF-CFF3D
SHEF-D0BF9
SHEF-D2BAC
SHEF-D30F7
SHEF-C0C26
SHEF-C3A56
SHEF-C8A60
SHEF-C8AE8
SHEF-C9355
SHEF-C956E
SHEF-C958C
SHEF-C95AA
SHEF-CB1A4
SHEF-CD430
SHEF-CF03A
SHEF-CF261
SHEF-CF3C8
SHEF-D14FD
SHEF-D1FED
SHEF-D20CB
SHEF-C28F3
SHEF-C3FC0
SHEF-C6622
SHEF-C67C5
SHEF-C69DE
SHEF-C6C99
SHEF-C6D96
SHEF-C7788
SHEF-C7797
SHEF-C7FAE
SHEF-C8B9A
SHEF-C8EA0
SHEF-C8F9E
SHEF-C9F7F
SHEF-CA178
SHEF-CC4B9
SHEF-CD60D
SHEF-CE833
SHEF-CE89D
SHEF-CEDE9
SHEF-CF049
SHEF-CF252
SHEF-D093B
SHEF-D0C7E
SHEF-D12B7
SHEF-D1518
SHEF-D1A55
SHEF-D2799
SHEF-D2BCA
SHEF-D2C8B
SHEF-D2DE2
SHEF-D34BF
SHEF-C0CEA
SHEF-C11BD
SHEF-C13C6
SHEF-C292D
SHEF-C4AFB
SHEF-C6FDC
SHEF-C7BB9
SHEF-C8408
SHEF-C89EB
SHEF-C9E36
SHEF-CD3E8
SHEF-CE9B8
SHEF-CF00D
SHEF-CF832
SHEF-D1080
SHEF-D223E
SHEF-D32E2
SHEF-C0DE7
SHEF-C291E
SHEF-C2AA2
SHEF-C2E4C
SHEF-C3379
SHEF-C3B62
SHEF-C3FDF
SHEF-C4BDA
SHEF-C5429
SHEF-C7463
SHEF-C7515
SHEF-C867B
SHEF-CAE08
SHEF-CB1E0
SHEF-CB2CF
SHEF-CB7FD
SHEF-CB8FA
SHEF-CBE8F
SHEF-CBE9E
SHEF-CD254
SHEF-CE9A9
SHEF-CF216
SHEF-D0EB4
SHEF-D2BF7
SHEF-D3024
SHEF-C12D8
SHEF-C22B9
SHEF-C342B
SHEF-C3F66
SHEF-C4F0B
SHEF-C5C5E
SHEF-C5C9A
SHEF-C6C20
SHEF-C6C5D
SHEF-C7418
SHEF-C79EC
SHEF-C7B5F
SHEF-C9AAB
SHEF-C9DFD
SHEF-C9FF7
SHEF-CA14B
SHEF-CA846
SHEF-CABB6
SHEF-CB906
SHEF-CBB1F
SHEF-CC000
SHEF-CC0A6
SHEF-CC422
SHEF-CC853
SHEF-CD49A
SHEF-CD55B
SHEF-CEC19
SHEF-CF44D
SHEF-CF7EA
SHEF-D0A74
SHEF-D0CF6
SHEF-D1F74
SHEF-D20F8
SHEF-D3051
SHEF-C095C
SHEF-C12E7
SHEF-C1663
SHEF-C19E2
SHEF-C1C8F
SHEF-C1E89
SHEF-C32A9
SHEF-C3B35
SHEF-C3E5A
SHEF-C6200
SHEF-C6929
SHEF-C71B7
SHEF-C759D
SHEF-C76C7
SHEF-C76D6
SHEF-C7C4D
SHEF-C7FF9
SHEF-C8013
SHEF-C80D7
SHEF-C8444
SHEF-C8505
SHEF-C9AC9
SHEF-C9EBE
SHEF-CA284
SHEF-CA345
SHEF-CA3EB
SHEF-CAD1A
SHEF-CB04D
SHEF-CB61E
SHEF-CC0D3
SHEF-CC6D1
SHEF-CD9C8
SHEF-CDE23
SHEF-CDEE7
SHEF-CF128
SHEF-CF3E6
SHEF-D00EB
SHEF-D01F7
SHEF-D0625
SHEF-D1633
SHEF-C0A4A
SHEF-C0ED5
SHEF-C1047
SHEF-C18F4
SHEF-C22AA
SHEF-C241D
SHEF-C243B
SHEF-C2D8B
SHEF-C37B9
SHEF-C38B6
SHEF-C4378
SHEF-C4A91
SHEF-C584B
SHEF-C616D
SHEF-C6507
SHEF-C68A4
SHEF-C6B23
SHEF-C6C02
SHEF-C6F72
SHEF-C7F08
SHEF-C82FF
SHEF-C8C5B
SHEF-C9FBB
SHEF-CAE53
SHEF-CAEAE
SHEF-CB1B3
SHEF-CB46F
SHEF-CB678
SHEF-CB687
SHEF-CBBE2
SHEF-CC880
SHEF-CCC39
SHEF-CD0C3
SHEF-CD791
SHEF-CD7EC
SHEF-CF35F
SHEF-D018E
SHEF-D077D
SHEF-D0B35
SHEF-D14DF
SHEF-D15FA
SHEF-D193A
SHEF-D2429
SHEF-C09F2
SHEF-C3546
SHEF-C3E78
SHEF-C4E77
SHEF-C5070
SHEF-C5A45
SHEF-C6798
SHEF-C81F2
SHEF-C8329
SHEF-C9935
SHEF-CAC0E
SHEF-CAECC
SHEF-CB0B6
SHEF-CB951
SHEF-CC088
SHEF-CD02D
SHEF-CDFB7
SHEF-CFCBE
SHEF-D0072
SHEF-D0B62
SHEF-D2070
SHEF-D21AA
SHEF-D2B51
SHEF-C0CBD
SHEF-C1715
SHEF-C1BCE
SHEF-C2DC7
SHEF-C393B
SHEF-C5BF7
SHEF-C60BB
SHEF-C62A6
SHEF-C6367
SHEF-C906D
SHEF-CC747
SHEF-CD904
SHEF-CF93F
SHEF-D1660
SHEF-D1E59
SHEF-D2A36
SHEF-D3358
SHEF-C2CE8
SHEF-C42C6
SHEF-C5984
SHEF-C5A36
SHEF-C65AD
SHEF-C65DA
SHEF-C676B
SHEF-C77B5
SHEF-C82D1
SHEF-C8392
SHEF-C8778
SHEF-C9100
SHEF-C9F51
SHEF-CA3BE
SHEF-CA5C7
SHEF-CB809
SHEF-CBE70
SHEF-CCBD2
SHEF-CD6C1
SHEF-CDDBD
SHEF-D087A
SHEF-D19B2
SHEF-D1C22
SHEF-D1F29
SHEF-D2993
SHEF-D2EA3
SHEF-C0F96
SHEF-C14C3
SHEF-C1C70
SHEF-C3115
SHEF-C3300
SHEF-C5535
SHEF-C57A8
SHEF-C5C21
SHEF-C625B
SHEF-C668C
SHEF-C769A
SHEF-C7EDE
SHEF-C84DB
SHEF-C9698
SHEF-CBB88
SHEF-CBBB5
SHEF-CE4E4
SHEF-CF10A
SHEF-CF8AB
SHEF-D0FB1
SHEF-D2720
SHEF-D273F
SHEF-C0A59
SHEF-C1029
SHEF-C1997
SHEF-C1AEF
SHEF-C1BBF
SHEF-C1CBC
SHEF-C42B7
SHEF-C4994
SHEF-C5298
SHEF-C5DB5
SHEF-C6947
SHEF-C722D
SHEF-C7E74
SHEF-C8523
SHEF-CA8A0
SHEF-CB62D
SHEF-CC6E0
SHEF-CEE7D
SHEF-CFDD9
SHEF-D02E5
SHEF-D0607
SHEF-D0986
SHEF-D0F57
SHEF-D2438
SHEF-C1D22
SHEF-C2134
SHEF-C2608
SHEF-C2B36
SHEF-C2D30
SHEF-C2F58
SHEF-C34EF
SHEF-C3BDB
SHEF-C6543
SHEF-C6B7E
SHEF-C79A0
SHEF-C8DD0
SHEF-C98DE
SHEF-CA002
SHEF-CA10F
SHEF-CA2EE
SHEF-CA460
SHEF-CABC5
SHEF-CC246
SHEF-CDC29
SHEF-CDD44
SHEF-CDF8A
SHEF-CE1DE
SHEF-CE4B7
SHEF-CE9C7
SHEF-CEA79
SHEF-D04D0
SHEF-D04EF
SHEF-D068F
SHEF-D086B
SHEF-D12C6
SHEF-D16E8
SHEF-D1E0E
SHEF-D29DF
SHEF-D2E67
SHEF-C0EF3
SHEF-C1108
SHEF-C3B17
SHEF-C3B71
SHEF-C4071
SHEF-C419C
SHEF-C4CF5
SHEF-C50BC
SHEF-C54FC
SHEF-C5711
SHEF-C68C2
SHEF-C6ABD
SHEF-C721E
SHEF-C7560
SHEF-C7885
SHEF-C904F
SHEF-C93EC
SHEF-C965C
SHEF-C99BD
SHEF-CA6A6
SHEF-CBB97
SHEF-CCECA
SHEF-CCEE8
SHEF-CD412
SHEF-CE648
SHEF-CE930
SHEF-D0018
SHEF-D0160
SHEF-D043A
SHEF-D0959
SHEF-D1202
SHEF-D1D6B
SHEF-D1EE0
SHEF-D23A4
SHEF-D2CD6
SHEF-D3042
SHEF-C1F59
SHEF-C2DE5
SHEF-C368F
SHEF-C41F6
SHEF-C4F56
SHEF-C5289
SHEF-C62B5
SHEF-C6376
SHEF-C690B
SHEF-C87A5
SHEF-C8839
SHEF-CA828
SHEF-CAA8C
SHEF-CB0E3
SHEF-CB49C
SHEF-CB739
SHEF-CBAC7
SHEF-CBDCE
SHEF-CBF22
SHEF-CC0B5
SHEF-CD96E
SHEF-CE04A
SHEF-CE62A
SHEF-CE851
SHEF-D06DA
SHEF-D1E86
SHEF-C0A95
SHEF-C1C16
SHEF-C1D04
SHEF-C20BF
SHEF-C33C4
SHEF-C43D2
SHEF-C4C7D
SHEF-C51B9
SHEF-C682C
SHEF-C70AB
SHEF-C7ACB
SHEF-C7D77
SHEF-C7F35
SHEF-C817A
SHEF-C92D0
SHEF-CA05D
SHEF-CAC2C
SHEF-CAC68
SHEF-CCA6C
SHEF-CD184
SHEF-CE0FF
SHEF-CE2F9
SHEF-CF0EF
SHEF-D0582
SHEF-D141B
SHEF-D1A82
SHEF-D2711
SHEF-D2CE5
SHEF-D2DA6
SHEF-D3473
SHEF-C2D6D
SHEF-C32F4
SHEF-C3FA2
SHEF-C47B8
SHEF-C5C4F
SHEF-C5D97
SHEF-C724B
SHEF-C81E3
SHEF-C88A2
SHEF-CAFC9
SHEF-CB292
SHEF-CB441
SHEF-CB502
SHEF-CCE7F
SHEF-CD807
SHEF-CDD17
SHEF-CE6DF
SHEF-CF6ED
SHEF-CF8BA
SHEF-D01CA
SHEF-D1369
SHEF-D2AFA
SHEF-D2E2B
SHEF-D2F82
SHEF-C19F1
SHEF-C225F
SHEF-C2AFD
SHEF-C3C23
SHEF-C5614
SHEF-C576C
SHEF-C6640
SHEF-C7102
SHEF-C7ECF
SHEF-C7FBD
SHEF-C80AA
SHEF-C822C
SHEF-C88DF
SHEF-C8936
SHEF-C8C4C
SHEF-C8CB5
SHEF-CA04E
SHEF-CB159
SHEF-CB2A1
SHEF-CBA03
SHEF-CCDBE
SHEF-CD38E
SHEF-CD500
SHEF-CD649
SHEF-CEE31
SHEF-CFDAC
SHEF-D0BDB
SHEF-D11AB
SHEF-D132D
SHEF-D18B5
SHEF-D1D3E
SHEF-D1F65
SHEF-D2104
SHEF-C0C08
SHEF-C29C3
SHEF-C2AC0
SHEF-C2BDC
SHEF-C3063
SHEF-C3C7E
SHEF-C4615
SHEF-C4D6B
SHEF-C54CF
SHEF-C6D4B
SHEF-C7EA1
SHEF-CC4AA
SHEF-CD1DF
SHEF-CDA3E
SHEF-CDB2C
SHEF-CDE8D
SHEF-CEBFE
SHEF-D125D
SHEF-D2368
SHEF-D283C
SHEF-D31E5
SHEF-C2082
SHEF-C390E
SHEF-C3C50
SHEF-C63C1
SHEF-C7032
SHEF-C7C7A
SHEF-C871E
SHEF-C8EFB
SHEF-C930A
SHEF-CAD56
SHEF-CB64B
SHEF-CB9AC
SHEF-CC3DA
SHEF-CD421
SHEF-D01D9
SHEF-C0A68
SHEF-C179D
SHEF-C658F
SHEF-C6974
SHEF-C7B40
SHEF-C8435
SHEF-CA07B
SHEF-D00CD
SHEF-D0EE1
SHEF-D29A2
SHEF-C1F86
SHEF-C2116
SHEF-C227D
SHEF-C58A5
SHEF-C5C30
SHEF-C631C
SHEF-C7481
SHEF-C7E92
SHEF-C9328
SHEF-CBE43
SHEF-CC4C8
SHEF-CD3F7
SHEF-CD7FB
SHEF-CDEC9
SHEF-CE280
SHEF-CEB3A
SHEF-CFCFA
SHEF-D177C
SHEF-D2A09
SHEF-C096B
SHEF-C14F0
SHEF-C1EA7
SHEF-C25FC
SHEF-C277E
SHEF-C286C
SHEF-C3A0B
SHEF-C3B08
SHEF-C5052
SHEF-C517D
SHEF-C58E1
SHEF-C72D2
SHEF-C7E1A
SHEF-C86A8
SHEF-C88C0
SHEF-C8EEC
SHEF-C8F07
SHEF-C8FBC
SHEF-C9319
SHEF-C999F
SHEF-C9A23
SHEF-CA099
SHEF-CA0F3
SHEF-CA187
SHEF-CB60F
SHEF-CC158
SHEF-CC361
SHEF-CE323
SHEF-CEC37
SHEF-CF53B
SHEF-CF7DB
SHEF-CFC54
SHEF-CFD42
SHEF-CFE5E
SHEF-D09A4
SHEF-D219B
SHEF-C09D4
SHEF-C0FF0
SHEF-C119F
SHEF-C232F
SHEF-C2398
SHEF-C335B
SHEF-C5D2E
SHEF-C870F
SHEF-C948F
SHEF-CB238
SHEF-CCAC6
SHEF-CCCEE
SHEF-CD0E1
SHEF-CE50F
SHEF-CED25
SHEF-D1CE6
SHEF-D277B
SHEF-C0A86
SHEF-C0B92
SHEF-C0CF9
SHEF-C235C
SHEF-C34A3
SHEF-C4E4A
SHEF-C5483
SHEF-C5580
SHEF-C56E7
SHEF-C5E1C
SHEF-C5EB2
SHEF-C5F64
SHEF-C6DC3
SHEF-C6EFD
SHEF-C6F27
SHEF-C823B
SHEF-C908B
SHEF-CC440
SHEF-CCF8B
SHEF-CD245
SHEF-CD3CA
SHEF-CD6B2
SHEF-CDC92
SHEF-CDF6C
SHEF-CE8E8
SHEF-CF085
SHEF-CF498
SHEF-D0151
SHEF-D028B
SHEF-D0D7B
SHEF-D1062
SHEF-D1CF5
SHEF-D3297
SHEF-C1135
SHEF-C2617
SHEF-C31CA
SHEF-C35DD
SHEF-C3740
SHEF-C3986
SHEF-C4554
SHEF-C83FC
SHEF-CAFBA
SHEF-CC1C1
SHEF-CC817
SHEF-CCBB4
SHEF-CF39B
SHEF-D0E69
SHEF-C2477
SHEF-C27F6
SHEF-C35FB
SHEF-C469D
SHEF-C6886
SHEF-C7339
SHEF-C85AB
SHEF-C8A33
SHEF-C95B9
SHEF-CAF05
SHEF-CC097
SHEF-CC370
SHEF-CCD54
SHEF-CDBE0
SHEF-CE36F
SHEF-D075F
SHEF-D17F4
SHEF-C0989
SHEF-C1C25
SHEF-C2064
SHEF-C2C7F
SHEF-C541A
SHEF-C62E2
SHEF-C7928
SHEF-C7B6E
SHEF-CA266
SHEF-CB10E
SHEF-CC9E7
SHEF-CFE12
SHEF-D0388
SHEF-D0898
SHEF-D32D3
SHEF-C1742
SHEF-C2671
SHEF-C707E
SHEF-C7454
SHEF-C9A05
SHEF-CB12C
SHEF-CB4E7
SHEF-CB7C0
SHEF-CC923
SHEF-C1C07
SHEF-C2107
SHEF-C328B
SHEF-C36AD
SHEF-C3B80
SHEF-C4F74
SHEF-C5571
SHEF-C5D88
SHEF-C6358
SHEF-C7AE9
SHEF-C8857
SHEF-C98ED
SHEF-CEE8C
SHEF-CFBDF
SHEF-CFD06
SHEF-CFED6
SHEF-CFFF1
SHEF-D0889
SHEF-D0EA5
SHEF-D1624
SHEF-D2ED0
SHEF-D2FFB
SHEF-C1A85
SHEF-C5E58
SHEF-C6ACC
SHEF-C6F09
SHEF-C7D3B
SHEF-CA55E
SHEF-CB6B4
SHEF-CCFA9
SHEF-CD63A
SHEF-CE147
SHEF-CF568
SHEF-D0090
SHEF-D0A65
SHEF-D0D11
SHEF-D0ED2
SHEF-D340A
SHEF-C17CA
SHEF-C1C43
SHEF-C1EF2
SHEF-C63B2
SHEF-C6561
SHEF-C73DF
SHEF-CA9BC
SHEF-CAC77
SHEF-CC70B
SHEF-CD913
SHEF-CFA78
SHEF-CFCDC
SHEF-D1BAD
SHEF-C2969
SHEF-C3E87
SHEF-C3F1B
SHEF-C59A2
SHEF-C717B
SHEF-C8F16
SHEF-C96F2
SHEF-CB450
SHEF-CD148
SHEF-CE3C9
SHEF-CEC82
SHEF-CFF6A
SHEF-D0FDF
SHEF-D11F6
SHEF-D28B4
SHEF-C0EB7
SHEF-C200A
SHEF-C21CB
SHEF-C37E6
SHEF-C5939
SHEF-C7436
SHEF-C9F15
SHEF-CB3DB
SHEF-CC53E
SHEF-CCEF7
SHEF-CDE7E
SHEF-CE7BE
SHEF-CF270
SHEF-D1958
SHEF-D1FA1
SHEF-C288A
SHEF-C5016
SHEF-C86F3
SHEF-CB6E1
SHEF-CD7CE
SHEF-C11AE
SHEF-C4C8C
SHEF-C6BE7
SHEF-C8259
SHEF-C82C2
SHEF-C85C9
SHEF-C89CD
SHEF-CBAB8
SHEF-CC783
SHEF-CD227
SHEF-CDCDE
SHEF-CE226
SHEF-CE709
SHEF-CEC73
SHEF-D085C
SHEF-D2EB2
SHEF-D321F
SHEF-C1ED4
SHEF-C2046
SHEF-C3C14
SHEF-C4080
SHEF-C4DB6
SHEF-C623D
SHEF-C6491
SHEF-C69FC
SHEF-C8CF1
SHEF-C9610
SHEF-C9926
SHEF-C9E54
SHEF-C9F9D
SHEF-CCA99
SHEF-CDBB3
SHEF-CE3D8
SHEF-CE88E
SHEF-CF9D5
SHEF-D03B5
SHEF-C134E
SHEF-C783A
SHEF-C7A52
SHEF-C7A9E
SHEF-CA406
SHEF-CA58B
SHEF-CAF41
SHEF-CB7A2
SHEF-CBFB9
SHEF-CC8DB
SHEF-D08D4
SHEF-C11EA
SHEF-C1830
SHEF-C49FE
SHEF-C568D
SHEF-C7F26
SHEF-C9540
SHEF-C99F9
SHEF-CA257
SHEF-CACD1
SHEF-CAD83
SHEF-CB186
SHEF-CBB6A
SHEF-CE235
SHEF-CE806
SHEF-D0B26
SHEF-D3464
SHEF-C1BDD
SHEF-C26AE
SHEF-C3625
SHEF-C66AA
SHEF-CCAD5
SHEF-CD53D
SHEF-CD755
SHEF-CF0C1
SHEF-D0B71
SHEF-C4D98
SHEF-C57F3
SHEF-C5869
SHEF-C590C
SHEF-C68FF
SHEF-C6D78
SHEF-C7524
SHEF-CB39F
SHEF-CDD08
SHEF-CFD24
SHEF-D1606
SHEF-D2EC1
SHEF-C38A7
SHEF-C427B
SHEF-C7409
SHEF-C9601
SHEF-CACFF
SHEF-CC3AD
SHEF-CC413
SHEF-CCAE4
SHEF-CCEBB
SHEF-D2FA0
SHEF-C0DC9
SHEF-C28D5
SHEF-C4369
SHEF-CCE06
SHEF-C2C24
SHEF-C4017
SHEF-C5034
SHEF-C591B
SHEF-C6570
SHEF-C8FE9
SHEF-CAC4A
SHEF-CB256
SHEF-CB933
SHEF-CC6B3
SHEF-CF595
SHEF-C3D7B
SHEF-C6AAE
SHEF-CD98C
SHEF-C11F9
SHEF-C2459
SHEF-C4624
SHEF-C674D
SHEF-C78B2
SHEF-CB4C9
SHEF-C432D
SHEF-C8D1C
SHEF-C94BC
SHEF-CA970
SHEF-CC02E
SHEF-D33D0
SHEF-C15A2
SHEF-C2C9D
SHEF-C43A5
SHEF-C578A
SHEF-C5E67
SHEF-C6CB7
SHEF-CB2FC
SHEF-CE10B
SHEF-D034C
SHEF-D2A81
SHEF-CF96C
SHEF-D30AC
SHEF-C4A73
SHEF-C7E29
SHEF-C9962
SHEF-C0BCF
SHEF-C630D
SHEF-CD1EE
SHEF-C7ADA
SHEF-CBC94
SHEF-CD588
SHEF-D178B
SHEF-D1FB0
SHEF-C0A1D
SHEF-C474F
SHEF-C6B41
SHEF-C9470
SHEF-CE8D9
SHEF-C5FFB
SHEF-C7A16
SHEF-C91E2
SHEF-CDC47
SHEF-D1976
SHEF-CB06B
SHEF-CE00E
SHEF-D1E77
SHEF-C0D50
CVR07
CVR10
CVR1000
CVR1003
CVR1019
CVR1022
CVR1034
CVR1042
CVR1043
CVR1045
CVR1052
CVR1053
CVR1056
CVR1059
CVR1062
CVR1063
CVR1067
CVR1068
CVR1069
CVR1076
CVR1079
CVR1094
CVR110
CVR1113
CVR1115
CVR112
CVR1126
CVR113
CVR1131
CVR1133
CVR1137
CVR114
CVR1140
CVR1141
CVR1142
CVR1145
CVR1147
CVR1148
CVR1154
CVR1155
CVR1157
CVR1158
CVR1159
CVR1160
CVR1161
CVR1162
CVR1179
CVR1185
CVR1186
CVR1189
CVR1192
CVR1194
CVR1197
CVR1198
CVR1199
CVR120
CVR1200
CVR1201
CVR1203
CVR1204
CVR1205
CVR1206
CVR1208
CVR1209
CVR1210
CVR1213
CVR1215
CVR1217
CVR1222
CVR1223
CVR1224
CVR1225
CVR1230
CVR1232
CVR1234
CVR1236
CVR1237
CVR1239
CVR1242
CVR1243
CVR1248
CVR1249
CVR1252
CVR1254
CVR1256
CVR1257
CVR1258
CVR1261
CVR1263
CVR1266
CVR1270
CVR1271
CVR1276
CVR1281
CVR1292
CVR1295
CVR1296
CVR1298
CVR1301
CVR1308
CVR1309
CVR1311
CVR1312
CVR1314
CVR1315
CVR1323
CVR1324
CVR1325
CVR1329
CVR133
CVR1331
CVR1334
CVR1336
CVR1337
CVR1339
CVR134
CVR1340
CVR1343
CVR1344
CVR1345
CVR1346
CVR135
CVR1350
CVR1351
CVR1352
CVR1356
CVR1358
CVR1359
CVR136
CVR1361
CVR1364
CVR1365
CVR1366
CVR1367
CVR1370
CVR1371
CVR1373
CVR1377
CVR1379
CVR138
CVR1384
CVR1385
CVR1387
CVR1388
CVR139
CVR1393
CVR1398
CVR140
CVR1400
CVR1402
CVR1403
CVR1404
CVR1406
CVR1408
CVR1410
CVR1412
CVR1413
CVR1414
CVR1416
CVR1417
CVR1418
CVR1421
CVR1423
CVR1425
CVR1426
CVR1427
CVR1429
CVR143
CVR1431
CVR1432
CVR1434
CVR1438
CVR144
CVR1442
CVR1443
CVR1444
CVR1445
CVR1446
CVR1447
CVR1448
CVR1449
CVR1450
CVR1451
CVR1452
CVR1465
CVR1466
CVR1469
CVR1470
CVR1471
CVR1472
CVR1474
CVR1475
CVR1483
CVR1484
CVR1493
CVR1495
CVR1496
CVR1498
CVR1499
CVR1500
CVR1501
CVR1503
CVR1504
CVR1506
CVR1507
CVR1510
CVR1511
CVR1512
CVR1514
CVR1518
CVR1519
CVR1520
CVR1521
CVR1523
CVR1528
CVR153
CVR1530
CVR1532
CVR1533
CVR1534
CVR1536
CVR1537
CVR1541
CVR1545
CVR155
CVR1550
CVR1554
CVR1555
CVR1557
CVR1560
CVR1562
CVR1564
CVR1568
CVR1569
CVR1573
CVR1575
CVR1576
CVR1579
CVR1580
CVR1584
CVR1587
CVR1588
CVR159
CVR1594
CVR1595
CVR1598
CVR16
CVR1613
CVR1615
CVR1622
CVR1629
CVR163
CVR1632
CVR1633
CVR1634
CVR1635
CVR1638
CVR1639
CVR164
CVR1641
CVR1642
CVR165
CVR1652
CVR1657
CVR166
CVR1660
CVR1663
CVR1673
CVR1675
CVR1676
CVR1678
CVR1679
CVR1685
CVR1686
CVR1691
CVR1692
CVR1695
CVR1698
CVR17
CVR1701
CVR1704
CVR1710
CVR1713
CVR1718
CVR172
CVR1726
CVR1728
CVR173
CVR1730
CVR1731
CVR1732
CVR1733
CVR1735
CVR1736
CVR1739
CVR1742
CVR1743
CVR1746
CVR1749
CVR1750
CVR1751
CVR1752
CVR1753
CVR1754
CVR1755
CVR1757
CVR1758
CVR1759
CVR1762
CVR1763
CVR1764
CVR1766
CVR1767
CVR1773
CVR1774
CVR1775
CVR1776
CVR1777
CVR178
CVR1781
CVR1782
CVR1783
CVR1784
CVR1788
CVR179
CVR1792
CVR1793
CVR1794
CVR1795
CVR1796
CVR1797
CVR1799
CVR18
CVR1803
CVR1804
CVR1805
CVR1806
CVR1807
CVR1810
CVR1813
CVR1814
CVR1815
CVR1816
CVR1817
CVR1819
CVR1821
CVR1822
CVR1824
CVR1825
CVR1826
CVR1828
CVR1833
CVR1834
CVR1835
CVR1840
CVR1843
CVR1846
CVR1856
CVR1891
CVR1893
CVR19
CVR1910
CVR1918
CVR1923
CVR1924
CVR1931
CVR1935
CVR1942
CVR1951
CVR1952
[truncated: 829 more rows]
